# Supplementary material for: ﻿Arthrocatenales, a new order of extremophilic fungi in the Dothideomycetes
Source: MycoKeys. 2024 Aug 22;108:47–74. doi: 10.3897/mycokeys.108.128033 (PMC11362667; doi:10.3897/mycokeys.108.128033)
Supplement: XML Treatment for Arthrocatenaceae [file mycokeys.108.128033-treatment2.xml]

<!DOCTYPE tp:taxon-treatment
  PUBLIC "-//TaxonX//DTD Taxonomic Treatment Publishing DTD v0 20100105//EN" "tax-treatment-NSO.dtd">
<tp:taxon-treatment xmlns:tp="http://www.plazi.org/taxpub"><tp:treatment-meta><kwd-group><label>Taxon classification</label><kwd>
                <named-content content-type="kingdom">Fungi</named-content>
              </kwd><kwd>
                <named-content content-type="order">Arthrocatenales</named-content>
              </kwd><kwd>
                <named-content content-type="family">Arthrocatenaceae</named-content>
              </kwd></kwd-group><mixed-citation publication-type="journal"><person-group><name><surname>Piątek</surname><given-names>Marcin</given-names></name><name><surname>Stryjak-Bogacka</surname><given-names>Monika</given-names></name><name><surname>Czachura</surname><given-names>Paweł</given-names></name></person-group><article-title>﻿<tp:taxon-name><tp:taxon-name-part taxon-name-part-type="genus" reg="Arthrocatenales">Arthrocatenales</tp:taxon-name-part></tp:taxon-name>, a new order of extremophilic fungi in the <tp:taxon-name><tp:taxon-name-part taxon-name-part-type="class">Dothideomycetes</tp:taxon-name-part></tp:taxon-name></article-title><source>MycoKeys</source><day>22</day><month>08</month><year>2024</year><volume>108</volume><fpage>47</fpage><lpage>74</lpage><pub-id pub-id-type="doi">10.3897/mycokeys.108.128033</pub-id></mixed-citation></tp:treatment-meta><tp:nomenclature><label>﻿</label><tp:taxon-name>
              <object-id xmlns:xlink="http://www.w3.org/1999/xlink" content-type="arpha" xlink:type="simple">3046409E-AFC1-5F9A-A2AF-385807D2E6F3</object-id>
              <tp:taxon-name-part taxon-name-part-type="family">Arthrocatenaceae</tp:taxon-name-part>
              <object-id xmlns:xlink="http://www.w3.org/1999/xlink" content-type="mycobank" xlink:type="simple">854790</object-id>
            </tp:taxon-name><tp:taxon-authority>Piątek, Stryjak-Bogacka &amp; Czachura</tp:taxon-authority><tp:taxon-status xmlns:xlink="http://www.w3.org/1999/xlink" xlink:type="simple">fam. nov.</tp:taxon-status></tp:nomenclature><tp:treatment-sec sec-type="etymology" id="SECID0EEBFK"><title>Etymology.</title><p>Named after the genus <italic><tp:taxon-name><tp:taxon-name-part taxon-name-part-type="genus" reg="Arthrocatena">Arthrocatena</tp:taxon-name-part></tp:taxon-name></italic>.</p></tp:treatment-sec><tp:treatment-sec sec-type="description" id="SECID0ERBFK"><title>Description.</title><p>Colonies erumpent, spreading, with elevated and folded center, greenish olivaceous, forming concentric rings, margin smooth, entire or undulate. Reverse black. Mycelium composed of branched, septate, pale brown or brown, smooth, straight, flexuose or torulose, thin-walled hyphae. Arthroconidia ellipsoid or broadly ellipsoid, rarely barrel-shaped, brown, smooth, one-septate, intercalary or on side branches, single or in chains. Chlamydospore-like cells spherical, brown, smooth, aseptate, intercalary, in simple or branched chains. Chlamydospores spherical, brown, smooth, muriformly septate, intercalary, single.</p></tp:treatment-sec><tp:treatment-sec sec-type="type genus" id="SECID0EWBFK"><title>Type genus.</title><p><italic><tp:taxon-name><tp:taxon-name-part taxon-name-part-type="genus" reg="Arthrocatena">Arthrocatena</tp:taxon-name-part></tp:taxon-name></italic> Egidi &amp; Selbmann.</p></tp:treatment-sec></tp:taxon-treatment>
