# Supplementary material for: ﻿Arthrocatenales, a new order of extremophilic fungi in the Dothideomycetes
Source: MycoKeys. 2024 Aug 22;108:47–74. doi: 10.3897/mycokeys.108.128033 (PMC11362667; doi:10.3897/mycokeys.108.128033)
Supplement: XML Treatment for Arthrocatena antalyensis [file mycokeys.108.128033-treatment3.xml]

<!DOCTYPE tp:taxon-treatment
  PUBLIC "-//TaxonX//DTD Taxonomic Treatment Publishing DTD v0 20100105//EN" "tax-treatment-NSO.dtd">
<tp:taxon-treatment xmlns:tp="http://www.plazi.org/taxpub"><tp:treatment-meta><kwd-group><label>Taxon classification</label><kwd>
                <named-content content-type="kingdom">Fungi</named-content>
              </kwd><kwd>
                <named-content content-type="order">Arthrocatenales</named-content>
              </kwd><kwd>
                <named-content content-type="family">Arthrocatenaceae</named-content>
              </kwd></kwd-group><mixed-citation publication-type="journal"><person-group><name><surname>Piątek</surname><given-names>Marcin</given-names></name><name><surname>Stryjak-Bogacka</surname><given-names>Monika</given-names></name><name><surname>Czachura</surname><given-names>Paweł</given-names></name></person-group><article-title>﻿<tp:taxon-name><tp:taxon-name-part taxon-name-part-type="genus" reg="Arthrocatenales">Arthrocatenales</tp:taxon-name-part></tp:taxon-name>, a new order of extremophilic fungi in the <tp:taxon-name><tp:taxon-name-part taxon-name-part-type="class">Dothideomycetes</tp:taxon-name-part></tp:taxon-name></article-title><source>MycoKeys</source><day>22</day><month>08</month><year>2024</year><volume>108</volume><fpage>47</fpage><lpage>74</lpage><pub-id pub-id-type="doi">10.3897/mycokeys.108.128033</pub-id></mixed-citation></tp:treatment-meta><tp:nomenclature><label>﻿</label><tp:taxon-name>
              <object-id xmlns:xlink="http://www.w3.org/1999/xlink" content-type="arpha" xlink:type="simple">014183E8-D106-5ADF-B217-6DC3228A1762</object-id>
              <tp:taxon-name-part taxon-name-part-type="genus" reg="Arthrocatena">Arthrocatena</tp:taxon-name-part>
              <tp:taxon-name-part taxon-name-part-type="species" reg="antalyensis">antalyensis</tp:taxon-name-part>
              <object-id xmlns:xlink="http://www.w3.org/1999/xlink" content-type="mycobank" xlink:type="simple">854791</object-id>
            </tp:taxon-name><tp:taxon-authority>(Sert &amp; Sterfl.) Piątek, Stryjak-Bogacka &amp; Czachura</tp:taxon-authority><tp:taxon-status xmlns:xlink="http://www.w3.org/1999/xlink" xlink:type="simple">comb. nov.</tp:taxon-status><xref ref-type="fig" rid="F2">Figs 2</xref><xref ref-type="fig" rid="F3">, 3</xref><xref ref-type="fig" rid="F4">, 4</xref></tp:nomenclature><tp:treatment-sec sec-type="Basionym" id="SECID0EZDFK"><title>Basionym.</title><p><italic><tp:taxon-name><tp:taxon-name-part taxon-name-part-type="genus" reg="Capnobotryella">Capnobotryella</tp:taxon-name-part><tp:taxon-name-part taxon-name-part-type="species" reg="antalyensis">antalyensis</tp:taxon-name-part></tp:taxon-name></italic> Sert &amp; Sterfl., Mycol. Res. 111(10): 1237 (2007).</p></tp:treatment-sec><tp:treatment-sec sec-type="Typus" id="SECID0EKEFK"><title>Typus.</title><p>Turkey, Antalya, isolated from the surface of a child’s grave in Side museum (holotype: ACBR MA 4659).</p></tp:treatment-sec><tp:treatment-sec sec-type="DNA barcodes (from analysed strains)" id="SECID0EPEFK"><title>DNA barcodes (from analysed strains).</title><p>ITS (<ext-link xmlns:xlink="http://www.w3.org/1999/xlink" xlink:href="OR096278" ext-link-type="gen" xlink:type="simple">OR096278</ext-link>, <ext-link xmlns:xlink="http://www.w3.org/1999/xlink" xlink:href="OR096279" ext-link-type="gen" xlink:type="simple">OR096279</ext-link>), LSU (<ext-link xmlns:xlink="http://www.w3.org/1999/xlink" xlink:href="OR096282" ext-link-type="gen" xlink:type="simple">OR096282</ext-link>, <ext-link xmlns:xlink="http://www.w3.org/1999/xlink" xlink:href="OR096283" ext-link-type="gen" xlink:type="simple">OR096283</ext-link>), SSU (<ext-link xmlns:xlink="http://www.w3.org/1999/xlink" xlink:href="OR096280" ext-link-type="gen" xlink:type="simple">OR096280</ext-link>, <ext-link xmlns:xlink="http://www.w3.org/1999/xlink" xlink:href="OR096281" ext-link-type="gen" xlink:type="simple">OR096281</ext-link>), <italic>rpb2</italic> (<ext-link xmlns:xlink="http://www.w3.org/1999/xlink" xlink:href="OR096699" ext-link-type="gen" xlink:type="simple">OR096699</ext-link>, <ext-link xmlns:xlink="http://www.w3.org/1999/xlink" xlink:href="OR096700" ext-link-type="gen" xlink:type="simple">OR096700</ext-link>).</p></tp:treatment-sec><tp:treatment-sec sec-type="description" id="SECID0E6FFK"><title>Description.</title><p>Mycelium composed of branched, septate, pale brown or brown, smooth, straight, flexuose or torulose, thin-walled hyphae, 3.5–7.0 µm wide, consisting of elongated, subglobose, broadly ellipsoidal or pyriform cells, sometimes anastomosing; hyphae develop into arthroconidia, chlamydospore-like cells or chlamydospores. Arthroconidia ellipsoid or broadly ellipsoid, rarely barrel-shaped, brown, smooth, one-septate, 9.0–19.0(–23.0) × 6.5–8.5 µm, produced intercalary or rarely on side branches, single or in chains. Chlamydospore-like cells spherical, brown, smooth, aseptate, 7.0–12.0 × 7.0–10.0 µm, produced intercalary, in simple or branched chains. Chlamydospores spherical, brown, smooth, muriformly septate, 12.5–15.0 × 11.0–14.0 µm, produced intercalary, single between chlamydospore-like cells.</p><fig id="F2" position="float" orientation="portrait"><object-id xmlns:xlink="http://www.w3.org/1999/xlink" content-type="doi" xlink:type="simple">10.3897/mycokeys.108.128033.figure2</object-id><object-id xmlns:xlink="http://www.w3.org/1999/xlink" content-type="arpha" xlink:type="simple">C1B78962-5D31-5082-B610-ACCB90FBCEDE</object-id><label>Figure 2.</label><caption><p>Morphology of <italic><tp:taxon-name><tp:taxon-name-part taxon-name-part-type="genus" reg="Arthrocatena">Arthrocatena</tp:taxon-name-part><tp:taxon-name-part taxon-name-part-type="species" reg="antalyensis">antalyensis</tp:taxon-name-part></tp:taxon-name></italic> (strain <abbrev xmlns:xlink="http://www.w3.org/1999/xlink" xlink:title="Westerdijk Fungal Biodiversity Institute" id="ABBRID0EXGFK" xlink:type="simple">CBS</abbrev> 150720, <bold>e–h</bold> slide culture on <abbrev xmlns:xlink="http://www.w3.org/1999/xlink" xlink:title="potato dextrose agar" id="ABBRID0E4GFK" xlink:type="simple">PDA</abbrev>): <bold>a, b</bold> general view and detailed view of upper side of colony on <abbrev xmlns:xlink="http://www.w3.org/1999/xlink" xlink:title="malt extract agar" id="ABBRID0EDHFK" xlink:type="simple">MEA</abbrev> after 4 weeks of growth at 25 °C <bold>c, d</bold> general view and detailed view of upper side of colony on <abbrev xmlns:xlink="http://www.w3.org/1999/xlink" xlink:title="potato dextrose agar" id="ABBRID0EJHFK" xlink:type="simple">PDA</abbrev> after 4 weeks of growth at 25 °C <bold>e</bold> general view of hyphae <bold>f, g</bold> straight hyphae (note anastomosing hyphae visible on figure g) <bold>h</bold> terminal, flexuose and torulose hyphae. Scale bars: 50 µm (<bold>e</bold>); 10 µm (<bold>f–h</bold>).</p></caption><graphic xmlns:xlink="http://www.w3.org/1999/xlink" xlink:href="mycokeys-108-047-g002.jpg" position="float" orientation="portrait" xlink:type="simple" id="oo_1118894.jpg"><uri content-type="original_file" xlink:type="simple">https://binary.pensoft.net/fig/1118894</uri></graphic></fig></tp:treatment-sec><tp:treatment-sec sec-type="description" id="SECID0E3HFK"><title>Culture characteristics.</title><p>Colonies on <abbrev xmlns:xlink="http://www.w3.org/1999/xlink" xlink:title="malt extract agar" id="ABBRID0ECIFK" xlink:type="simple">MEA</abbrev> erumpent, spreading, with elevated and folded center, greenish olivaceous, forming concentric rings, reaching 8 mm diam after 4 weeks growth at 15 °C and 12 mm diam after 4 weeks growth at 25 °C, surface with moderate aerial mycelium, margin smooth and entire, darker than the remaining part. Reverse black. Colonies on <abbrev xmlns:xlink="http://www.w3.org/1999/xlink" xlink:title="potato dextrose agar" id="ABBRID0EGIFK" xlink:type="simple">PDA</abbrev> erumpent, spreading, with elevated and folded center, greenish olivaceous, forming indistinct concentric rings, reaching 10 mm diam after 4 weeks growth at 15 °C and 14 mm diam after 4 weeks growth at 25 °C, surface with sparse aerial mycelium, margin smooth and undulate, concolours with the remaining part. Reverse black.</p><fig id="F3" position="float" orientation="portrait"><object-id xmlns:xlink="http://www.w3.org/1999/xlink" content-type="doi" xlink:type="simple">10.3897/mycokeys.108.128033.figure3</object-id><object-id xmlns:xlink="http://www.w3.org/1999/xlink" content-type="arpha" xlink:type="simple">861D813E-AA58-5329-8C9C-2DC3F349F5B3</object-id><label>Figure 3.</label><caption><p>Morphology of <italic><tp:taxon-name><tp:taxon-name-part taxon-name-part-type="genus" reg="Arthrocatena">Arthrocatena</tp:taxon-name-part><tp:taxon-name-part taxon-name-part-type="species" reg="antalyensis">antalyensis</tp:taxon-name-part></tp:taxon-name></italic> (strain <abbrev xmlns:xlink="http://www.w3.org/1999/xlink" xlink:title="Westerdijk Fungal Biodiversity Institute" id="ABBRID0E4IFK" xlink:type="simple">CBS</abbrev> 150720, slide culture on <abbrev xmlns:xlink="http://www.w3.org/1999/xlink" xlink:title="potato dextrose agar" id="ABBRID0EBJFK" xlink:type="simple">PDA</abbrev>): <bold>a</bold> general view of hyphae, arthroconidia and chlamydospore <bold>b–d</bold> arthroconidia <bold>e</bold> chlamydospore-like cells <bold>f–g</bold> chlamydospore-like cells and muriformly septate chlamydospores (indicated by arrows). Scale bars: 50 µm (<bold>a</bold>); 10 µm (<bold>b–g</bold>).</p></caption><graphic xmlns:xlink="http://www.w3.org/1999/xlink" xlink:href="mycokeys-108-047-g003.jpg" position="float" orientation="portrait" xlink:type="simple" id="oo_1118895.jpg"><uri content-type="original_file" xlink:type="simple">https://binary.pensoft.net/fig/1118895</uri></graphic></fig></tp:treatment-sec><tp:treatment-sec sec-type="material" id="SECID0EWJFK"><title>Specimens examined.</title><p>Poland, Silesian Province, Katowice County: Katowice-Bogucice, municipal greenery, isolated from sooty mould community on <italic><tp:taxon-name><tp:taxon-name-part taxon-name-part-type="genus" reg="Tilia">Tilia</tp:taxon-name-part><tp:taxon-name-part taxon-name-part-type="species" reg="cordata">cordata</tp:taxon-name-part></tp:taxon-name></italic> leaves, 10 Sept. 2018, leg. M. Piątek, W. Bartoszek &amp; P. Czachura (<abbrev xmlns:xlink="http://www.w3.org/1999/xlink" xlink:title="W. Szafer Institute of Botany, Polish Academy of Sciences" id="ABBRID0EHKFK" xlink:type="simple">KRAM F</abbrev>-59837; culture: G57 = <abbrev xmlns:xlink="http://www.w3.org/1999/xlink" xlink:title="Westerdijk Fungal Biodiversity Institute" id="ABBRID0ELKFK" xlink:type="simple">CBS</abbrev> 150720); Podkarpackie Province, Rzeszów County: Rzeszów–Generała Władysława Andersa, municipal greenery, isolated from sooty mould community on <italic><tp:taxon-name><tp:taxon-name-part taxon-name-part-type="genus" reg="Pinus">Pinus</tp:taxon-name-part><tp:taxon-name-part taxon-name-part-type="species" reg="nigra">nigra</tp:taxon-name-part></tp:taxon-name></italic> needles, 17 Sept. 2018, leg. M. Piątek, W. Bartoszek &amp; P. Czachura (<abbrev xmlns:xlink="http://www.w3.org/1999/xlink" xlink:title="W. Szafer Institute of Botany, Polish Academy of Sciences" id="ABBRID0E1KFK" xlink:type="simple">KRAM F</abbrev>-59838; culture: G385 = <abbrev xmlns:xlink="http://www.w3.org/1999/xlink" xlink:title="Westerdijk Fungal Biodiversity Institute" id="ABBRID0E5KFK" xlink:type="simple">CBS</abbrev> 150721).</p><fig id="F4" position="float" orientation="portrait"><object-id xmlns:xlink="http://www.w3.org/1999/xlink" content-type="doi" xlink:type="simple">10.3897/mycokeys.108.128033.figure4</object-id><object-id xmlns:xlink="http://www.w3.org/1999/xlink" content-type="arpha" xlink:type="simple">A317BCEB-4B42-58D2-8915-9A25961CF2B5</object-id><label>Figure 4.</label><caption><p>Morphology of <italic><tp:taxon-name><tp:taxon-name-part taxon-name-part-type="genus" reg="Arthrocatena">Arthrocatena</tp:taxon-name-part><tp:taxon-name-part taxon-name-part-type="species" reg="antalyensis">antalyensis</tp:taxon-name-part></tp:taxon-name></italic> (strain <abbrev xmlns:xlink="http://www.w3.org/1999/xlink" xlink:title="Westerdijk Fungal Biodiversity Institute" id="ABBRID0EVLFK" xlink:type="simple">CBS</abbrev> 150720, on <abbrev xmlns:xlink="http://www.w3.org/1999/xlink" xlink:title="malt extract agar" id="ABBRID0EZLFK" xlink:type="simple">MEA</abbrev>): <bold>a, b</bold> arthroconidia, arrows indicate disintegrating chains of arthroconidia <bold>c–e</bold> disintegrated arthroconidia. Scale bars: 10 µm (<bold>a–e</bold>).</p></caption><graphic xmlns:xlink="http://www.w3.org/1999/xlink" xlink:href="mycokeys-108-047-g004.jpg" position="float" orientation="portrait" xlink:type="simple" id="oo_1118896.jpg"><uri content-type="original_file" xlink:type="simple">https://binary.pensoft.net/fig/1118896</uri></graphic></fig></tp:treatment-sec><tp:treatment-sec sec-type="notes" id="SECID0EIMFK"><title>Notes.</title><p><italic><tp:taxon-name><tp:taxon-name-part taxon-name-part-type="genus" reg="Arthrocatena">Arthrocatena</tp:taxon-name-part><tp:taxon-name-part taxon-name-part-type="species" reg="antalyensis">antalyensis</tp:taxon-name-part></tp:taxon-name></italic> differs from <italic><tp:taxon-name><tp:taxon-name-part taxon-name-part-type="genus" reg="Arthrocatena">Arthrocatena</tp:taxon-name-part><tp:taxon-name-part taxon-name-part-type="species" reg="tenebrosa">tenebrosa</tp:taxon-name-part></tp:taxon-name></italic> in having larger arthroconidia (6.0–11.5 × 3.0–5.5 μm in <italic><tp:taxon-name><tp:taxon-name-part taxon-name-part-type="genus" reg="Arthrocatena">A.</tp:taxon-name-part><tp:taxon-name-part taxon-name-part-type="species" reg="tenebrosa">tenebrosa</tp:taxon-name-part></tp:taxon-name></italic>; <xref ref-type="bibr" rid="B48">Egidi et al. 2014</xref>) and formation of chlamydospore-like cells and muriformly septate chlamydospores.</p></tp:treatment-sec><ref-list><ref id="B48"><mixed-citation xmlns:xlink="http://www.w3.org/1999/xlink" xlink:type="simple"><person-group><name name-style="western"><surname>Egidi</surname><given-names>E</given-names></name><name name-style="western"><surname>de Hoog</surname><given-names>GS</given-names></name><name name-style="western"><surname>Isola</surname><given-names>D</given-names></name><name name-style="western"><surname>Onofri</surname><given-names>S</given-names></name><name name-style="western"><surname>Quaedvlieg</surname><given-names>W</given-names></name><name name-style="western"><surname>de Vries</surname><given-names>M</given-names></name><name name-style="western"><surname>Verkley</surname><given-names>GJM</given-names></name><name name-style="western"><surname>Stielow</surname><given-names>JB</given-names></name><name name-style="western"><surname>Zucconi</surname><given-names>L</given-names></name><name name-style="western"><surname>Selbmann</surname><given-names>L</given-names></name></person-group> (<year>2014</year>) <article-title>Phylogeny and taxonomy of meristematic rock-inhabiting black fungi in the <tp:taxon-name><tp:taxon-name-part taxon-name-part-type="class">Dothideomycetes</tp:taxon-name-part></tp:taxon-name> based on multi-locus phylogenies.</article-title><source>Fungal Diversity</source><volume>65</volume>(<issue>1</issue>): <fpage>127</fpage>–<lpage>165</lpage>. <ext-link xlink:href="10.1007/s13225-013-0277-y" ext-link-type="doi" xlink:type="simple">https://doi.org/10.1007/s13225-013-0277-y</ext-link></mixed-citation></ref></ref-list></tp:taxon-treatment>
